# Supplementary material for: Synthetic standard aided quantification and structural characterization of amyloid-beta glycopeptides enriched from cerebrospinal fluid of Alzheimer’s disease patients
Source: Sci Rep. 2019 Apr 2;9:5522. doi: 10.1038/s41598-019-41897-5 (PMC6445081; doi:10.1038/s41598-019-41897-5)
Supplement: Supplementary file 3 — Supplementary Table 2 [file 41598_2019_41897_MOESM3_ESM.xlsx]

## Sheet: AD and control study
Date of MS analysis 161116
Sample ID	Ab1-15 (L/H)	Ab1-15-GalGalNAc (L/H)	Ab1-15-GalGalNAc oxonium (L/H)	Ab1-17 / Ab1-15 (L/H)	Ab1-17-GalGalNAc/Ab1-15-GalGalNAc (L/H)	Ab1-17-GalGalNAc/Ab1-15-GalGalNAc oxonium (L/H)	Sample number	BASELINE DTS nr	AD/control	Sex	Years of education	Age	APOE genotype allele 1	APOE genotype allele 2	CSF/serum Albumin ratio	P-tau (>80 ng/L) in CSF	T-tau (>350 ng/L) in CSF	Abeta1-42 (<530 ng/L) in CSF	Strict Biochemical assessment
no10	0.154388	1.24178	1.28733	10.6226	1.27118	0.961904	10	493	AD	Female	9	59	4	3	11.3	100	940	320	AD
no11	0.325682	2.13506	1.76757	23.7305	3.69589	0.668891	11	524	AD	Male	18	68	4	3	3.7	166	1470	200	AD
no12	0.466318	1.70109	1.37827	23.6778	2.23337	1.2837	12	537	AD	Female	9	64	4	4	6.2	130	1020	300	AD
no13	0.331748	1.23	1.11769	28.4082	2.73667	1.78832	13	538	AD	Female	14	66	4	3	4.9	77	500	320	AD
no14	0.225258	1.29538	1.16143	15.2646	1.25231	0.858643	14	550	AD	Male	8	62	4	4	6.6	96	480	370	AD
no19	0.345741	1.29371	1.32841	21.9658	1.71319	1.40144	19	578	AD	Female	15	57	4	3	4.7	83	480	330	AD
no29	0.276718	1.16304	0.968327	18.9641	1.64231	1.38089	29	655	AD	Female	12	64	4	3	5.5	107	806	254	AD
no30	0.240114	0.897796	0.943858	15.9574	1.307	0.911869	30	659	AD	Male	17	56	3	3	4.6	71	434	271	AD
no34	0.250299	1.87176	1.56614	34.6465	2.29652	1.20374	34	662	AD	Female	11	66	4	4	4	127	1130	281	AD
no35	0.253733	1.36094	1.2023	24.6052	2.46875	1.69769	35	685	AD	Female	13	62	4	3	5.2	71	602	415	AD
no36	0.432994	2.26006	1.87627	25.0092	2.58391	1.19178	36	688	AD	Male	8	65	4	3	8.7	205	2300	566	AD
no01	0.302963	1.7766	1.59806	19.2429	2.24823	1.4411	1	475	AD	Male	9	67	4	3	8.4	61	360	750	not AD
no05	0.2916	1.05055	1.10592	16.0388	1.20615	0.797371	5	482	AD	Female	15	62	3	3	5.2	40	220	700	not AD
no06	ND	ND	0.578656	11.7164	0.15082	0.643812	6	492	AD	Female	18	65	4	4	5	54	270	150	not AD
no18	0.166792	1.22334	0.994902	10.1744	1.47744	0.931982	18	576	AD	Male	9	70	4	4	8.4	45	290	210	not AD
no22	0.120293	0.714674	0.81415	7.71698	1.23324	0.933578	22	612	AD	Male	15	71	3	3	5.1	25	140	460	not AD
no23	0.373861	2.61347	2.12976	24.8998	3.37823	1.79154	23	618	AD	Female	18	66	4	3	3.9	93	560	670	not AD
no24	0.308275	0.821681	0.814284	9.27669	1.11493	0.801079	24	628	AD	Male	15	72	4	3	10.2	52	470	310	not AD
no25	0.154822	0.85	0.800336	13.3381	1.22809	0.800163	25	636	AD	Female	11	59	3	3	8.5	64	364	330	not AD
no40	0.144721	0.618505	0.663343	8.68238	0.477438	0.642964	40	708	AD	Male	15	57	4	3	5.1	37	302	258	not AD
no02	0.387982	2.52497	1.99792	25.4524	2.67375	1.02457	2	10080	control	Female	14	55	4	2	7.2	72	520	990	control
no04	ND	ND	3.62257	ND	ND	3.07927	4	10085	control	Female	12	53	4	3	6.1	55	280	580	control
no07	0.228972	0.9377	0.904059	13.6179	1.21981	1.29414	7	10087	control	Male	9	70	3	3	5.2	28	150	530	control
no17	0.314417	1.33448	1.15236	26.019	1.60267	1.12801	17	10099	control	Female	9	67	3	3	2.9	37	180	830	control
no20	0.247065	1.12703	1.07705	15.625	1.48495	0.931237	20	10100	control	Female	11	66	3	3	5.4	34	170	510	control
no26	0.445395	2.52229	1.99968	22.0086	2.65685	1.15667	26	10102	control	Male	16	64	3	2	9.9	66	450	1110	control
no31	0.262179	0.875491	0.85587	11.9381	0.571953	0.51752	31	10107	control	Female	13	51	3	3	5.7	22	160	940	control
no32	0.376446	1.75713	1.70559	42.4608	3.42565	2.28816	32	10111	control	Female	18	57	4	2	3.8	49	330	540	control
no33	0.339602	1.00752	1.03845	13.1311	0.891498	0.726045	33	10113	control	Female	14	70	3	3	5.6	34	180	700	control
no37	0.175241	0.666428	0.731018	15.027	0.855452	0.756591	37	10115	control	Male	12	68	4	3	6.1	45	180	640	control
no38	0.436364	1.866	1.74479	21.0451	2.13282	1.42495	38	10119	control	Female	12	66	3	3	7.1	60	287	1480	control
no39	0.314286	1.74027	1.56533	16.6185	1.6864	1.18672	39	10120	control	Male	16	64	4	3	8.2	56	362	607	control
no03	ND	ND	0.807249	12.3646	0.473555	0.599645	3	10084	control	Male	12	56	4	3	4.8	33	140	450	not AD
no08	0.104824	0.496101	0.581785	11.2792	0.755398	0.6512	8	10094	control	Female	14	50	3	3	4.1	21	100	360	not control
no09	0.2721	1.35294	1.26725	24.0243	1.83742	1.42175	9	10095	control	Female	11	51	4	3	6.4	39	170	480	not control
no15	0.156372	0.830421	0.967824	9.61329	0.873426	0.882235	15	10096	control	Male	12	55	4	4	10.3	36	190	440	not control
no16	0.160426	1.03348	0.917857	8.92195	1.16211	0.781965	16	10097	control	Male	12	64	4	3	6.8	30	160	360	not control
no21	0.220171	0.998233	1.00302	18.6338	1.18516	0.513555	21	10101	control	Female	19	58	3	3	3.8	31	120	470	not control
no27	0.326194	1.56986	1.4589	16.101	2.27147	0.904643	27	10103	control	Male	13	69	3	3	7.8	49	480	550	not control
no28	0.390554	1.64286	1.54461	16.8233	1.79814	0.815974	28	10105	control	Male	12	64	4	3	5.1	59	320	500	not control
Mean (AD)	0.271912	1.37471	1.20485	18.1969	1.78578	1.10662					13	62.4
StDev (AD)	0.0973189	0.550361	0.416868	7.50208	0.904778	0.376251					3.5165	4.6555
Mean (control)	0.286588	1.34907	1.34716	17.9318	1.55571	1.10424					13.05	60.9
StDev (control)	0.100336	0.580362	0.679251	7.85575	0.800987	0.619062					2.60516	6.89699
ID	Ab1-15	Ab1-15	Ab1-15-HHn oxonium	Ab1-15-HHn oxonium	1 to 17 / 1-15 HHn oxonium	1 to 17 / 1-15 HHn oxonium
	AD	control	AD	control	AD	control
	0.154388	0.387982	1.28733	1.99792	0.961904	1.02457
	0.325682	ND	1.76757	3.62257	0.668891	3.07927
	0.466318	0.228972	1.37827	0.904059	1.2837	1.29414
	0.331748	0.314417	1.11769	1.15236	1.78832	1.12801
	0.225258	0.247065	1.16143	1.07705	0.858643	0.931237
	0.345741	0.445395	1.32841	1.99968	1.40144	1.15667
	0.276718	0.262179	0.968327	0.85587	1.38089	0.51752
	0.240114	0.376446	0.943858	1.70559	0.911869	2.28816
	0.250299	0.339602	1.56614	1.03845	1.20374	0.726045
	0.253733	0.175241	1.2023	0.731018	1.69769	0.756591
	0.432994	0.436364	1.87627	1.74479	1.19178	1.42495
		0.314286		1.56533		1.18672
Average	0.300272	0.320723	1.32705	1.53289	1.21353	1.29282
SD	0.0919981	0.0868439	0.303218	0.796042	0.347922	0.717894

## Sheet: Biochemically defined patients
Date of analysis 161116
Sample ID	Ab1-15 (L/H)	Ab1-15-GalGalNAc (L/H)	Ab1-15-GalGalNAc oxonium (L/H)	Ab1-17 / Ab1-15 (L/H)	Ab1-17-GalGalNAc/Ab1-15-GalGalNAc (L/H)	Ab1-17-GalGalNAc/Ab1-15-GalGalNAc oxonium (L/H)	Sample number	BASELINE DTS nr	AD/control	Sex	Years of education	Age	APOE genotype allele 1	APOE genotype allele 2	CSF/serum Albumin ratio	P-tau (>80 ng/L) in CSF	T-tau (>350 ng/L) in CSF	Abeta1-42 (<530 ng/L) in CSF	Biochemically defined patients
no10	0.154388	1.24178	1.28733	10.6226	1.27118	0.961904	10	493	AD	Female	9	59	4	3	11.3	100	940	320	AD
no11	0.325682	2.13506	1.76757	23.7305	3.69589	0.668891	11	524	AD	Male	18	68	4	3	3.7	166	1470	200	AD
no12	0.466318	1.70109	1.37827	23.6778	2.23337	1.2837	12	537	AD	Female	9	64	4	4	6.2	130	1020	300	AD
no13	0.331748	1.23	1.11769	28.4082	2.73667	1.78832	13	538	AD	Female	14	66	4	3	4.9	77	500	320	AD
no14	0.225258	1.29538	1.16143	15.2646	1.25231	0.858643	14	550	AD	Male	8	62	4	4	6.6	96	480	370	AD
no19	0.345741	1.29371	1.32841	21.9658	1.71319	1.40144	19	578	AD	Female	15	57	4	3	4.7	83	480	330	AD
no29	0.276718	1.16304	0.968327	18.9641	1.64231	1.38089	29	655	AD	Female	12	64	4	3	5.5	107	806	254	AD
no30	0.240114	0.897796	0.943858	15.9574	1.307	0.911869	30	659	AD	Male	17	56	3	3	4.6	71	434	271	AD
no34	0.250299	1.87176	1.56614	34.6465	2.29652	1.20374	34	662	AD	Female	11	66	4	4	4	127	1130	281	AD
no35	0.253733	1.36094	1.2023	24.6052	2.46875	1.69769	35	685	AD	Female	13	62	4	3	5.2	71	602	415	AD
no36	0.432994	2.26006	1.87627	25.0092	2.58391	1.19178	36	688	AD	Male	8	65	4	3	8.7	205	2300	566	AD
no02	0.387982	2.52497	1.99792	25.4524	2.67375	1.02457	2	10080	control	Female	14	55	4	2	7.2	72	520	990	control
no04	ND	ND	3.62257	ND	ND	3.07927	4	10085	control	Female	12	53	4	3	6.1	55	280	580	control
no07	0.228972	0.9377	0.904059	13.6179	1.21981	1.29414	7	10087	control	Male	9	70	3	3	5.2	28	150	530	control
no17	0.314417	1.33448	1.15236	26.019	1.60267	1.12801	17	10099	control	Female	9	67	3	3	2.9	37	180	830	control
no20	0.247065	1.12703	1.07705	15.625	1.48495	0.931237	20	10100	control	Female	11	66	3	3	5.4	34	170	510	control
no26	0.445395	2.52229	1.99968	22.0086	2.65685	1.15667	26	10102	control	Male	16	64	3	2	9.9	66	450	1110	control
no31	0.262179	0.875491	0.85587	11.9381	0.571953	0.51752	31	10107	control	Female	13	51	3	3	5.7	22	160	940	control
no32	0.376446	1.75713	1.70559	42.4608	3.42565	2.28816	32	10111	control	Female	18	57	4	2	3.8	49	330	540	control
no33	0.339602	1.00752	1.03845	13.1311	0.891498	0.726045	33	10113	control	Female	14	70	3	3	5.6	34	180	700	control
no37	0.175241	0.666428	0.731018	15.027	0.855452	0.756591	37	10115	control	Male	12	68	4	3	6.1	45	180	640	control
no38	0.436364	1.866	1.74479	21.0451	2.13282	1.42495	38	10119	control	Female	12	66	3	3	7.1	60	287	1480	control
no39	0.314286	1.74027	1.56533	16.6185	1.6864	1.18672	39	10120	control	Male	16	64	4	3	8.2	56	362	607	control
Mean (AD)	0.300272	1.49551	1.32705	22.0774	2.10919	1.21353					12.6087	62.6087
StDev (AD)	0.0919981	0.433467	0.303218	6.65679	0.75969	0.347922					3.54452	3.88002
Mean (control)	0.320723	1.48721	1.53289	20.2676	1.74562	1.29282					13	62.5833
StDev (control)	0.0868439	0.645115	0.796042	8.84871	0.890616	0.717894					2.7634	6.74818

## Sheet: QC samples
	Areas (L and H)
Sample ID	Ab1-15 (L)	Ab1-15 (H)	Ab1-15-GalGalNAc (H)	Ab1-15-GalGalNAc (H)	Ab1-15-GalGalNAc oxonium (L)	Ab1-15-GalGalNAc oxonium (H)	Ab1-17	Ab1-17-GalGalNAc oxonium (L)
QC01	116300	352600	127800	114800	71219.7	68978.9	4615800	73479.7
QC02	85000	336300	108800	124000	66855.5	74622.9	4427900	68563.1
QC03	62390	242900	107300	92100	51849.2	56473.5	3625100	61060.4
QC04	36950	149400	28490	27320	27199	29372.9	1195540	26156
QC05	110100	362500	124000	121800	74960	85921.3	3933200	66604.2
QC06	75500	304000	110500	130400	68525.7	76793.7	4282000	72754.2
QC07	112400	402400	110100	123800	67784.8	72004.9	4482300	59008.6
QC08	117600	417000	110800	113600	67797.8	71799.3	4546900	61902.8
QC09	98500	378200	130900	126400	75199.1	79930.7	4835200	70214.6
QC10	119000	373700	131800	127000	64524.7	67011.9	4513900	67744.2
Mean	93374	331900	109049	110122	63591.6	68291	4045784	62748.8
StDev	27829.8	81304	29943.2	31077	14358.9	15780.4	1.06062e+06	13748.6
CV [%]	29.8047	24.4965	27.4585	28.2206	22.5799	23.1075	26.2155	21.9105
	Ratios (L/H)
Sample ID	Ab1-15 (L/H)	Ab1-15-GalGalNAc (L/H)	Ab1-15-GalGalNAc oxonium(L/H)	Ab1-17 / Ab1-15 (L/H)	Ab1-17-GalGalNAc/Ab1-15-GalGalNAc (L/H)	Ab1-17-GalGalNAc/Ab1-15-GalGalNAc oxonium (L/H)
QC01	0.329836	1.11324	1.03249	13.0908	1.51394	1.06525
QC02	0.252751	0.877419	0.895911	13.1665	1.1621	0.918794
QC03	0.256855	1.16504	0.918116	14.9242	1.47709	1.08122
QC04	0.247323	1.04283	0.92599	8.00228	1.16252	0.890481
QC05	0.303724	1.01806	0.872426	10.8502	1.02504	0.775177
QC06	0.248355	0.847393	0.892335	14.0855	1.24187	0.947398
QC07	0.279324	0.889338	0.941391	11.1389	1.08376	0.819508
QC08	0.282014	0.975352	0.944268	10.9038	1.30282	0.862164
QC09	0.260444	1.0356	0.940804	12.7848	1.41851	0.878443
QC10	0.318437	1.0378	0.962884	12.0789	1.16559	1.01093
Mean	0.277906	1.00021	0.932661	12.1026	1.25532	0.924936
StDev	0.0302111	0.103326	0.044742	1.97807	0.167646	0.101588
CV [%]	10.871	10.3304	4.79724	16.3442	13.3548	10.9833
